# Supplementary material for: Evaluation of coronary heights after Bio-Bentall using Piehler technique
Source: Interdiscip Cardiovasc Thorac Surg. 2025 Jun 26;40(7):ivaf150. doi: 10.1093/icvts/ivaf150 (PMC12378618; doi:10.1093/icvts/ivaf150)
Supplement: ivaf150_Supplementary_Data [file ivaf150_Supplementary_Data.zip]

Archive with 4 entries (4 files):
- Supplementary Table S2.docx
- Supplementary Figure S1.tif
- Supplementary Figure S2.tif
- Supplementary Table S1.docx
